# Supplementary material for: Hypoglycemic agents and incidence of pancreatic cancer in diabetic patients: a meta-analysis
Source: Front Pharmacol. 2023 Jul 11;14:1193610. doi: 10.3389/fphar.2023.1193610 (PMC10366383; doi:10.3389/fphar.2023.1193610)
Supplement: Supplementary file 1 [file Table2.XLSX]

## Sheet: Sheet1
#	searching strategy
1	(metformin[MeSH Terms]) OR (biguanides[MeSH Terms])
2	metformin OR biguanide* OR dimethylbiguanid* OR dimethylguanylguanidine OR glucophage OR glucovance OR buformin* OR chlorhexidin* OR chlorguanid* OR phenformin*
3	#1 OR #2	Metformin
4	Sulfonylurea Compounds[Mesh]
5	gliamilide OR glibenclamide OR glybenclamide OR glibornuride OR glybornuride OR glicaramide OR gliclazide OR glyclazide OR glicondamide OR gliflumide OR glimepiride OR glipalamide OR glipentide OR glipizide OR glydiazinamide OR glidiazinamide OR glypidizine OR melizide OR napidizide OR gliquidone OR glisamuride OR glisolamide OR glisoxepide OR glucosulfa OR glyburide OR glybuthiazol OR gluboride …
6	#4 OR #5	sulfonylureas
7	Thiazolidinediones[MeSH Terms]
8	pioglitazon* OR "U 72107A" OR "U72,107A" OR "U72107A" OR "AD 4833" OR "AD4833" OR glitazone* OR Rosiglitazone OR Troglitazone OR rivoglitazone
9	#7 OR #8	Thiazolidinediones
10	(insulin[MeSH Terms]) OR (insulin)	Insulin
11	agents, hypoglycemic[MeSH Terms]
12	#3 OR #6 OR #9 OR #10 OR #11	ADM
13	pancreatic neoplasms[MeSH Terms]
14	pancreatic AND (cancer* OR carcin* OR neoplas* OR tumo* OR cyst* OR growth* OR adenocarcin* OR malig*)
15	#13 OR #14	PaC
16	#12 AND #15
	2012-2022	Time
