# Supplementary material for: Hypoglycemic agents and incidence of pancreatic cancer in diabetic patients: a meta-analysis
Source: Front Pharmacol. 2023 Jul 11;14:1193610. doi: 10.3389/fphar.2023.1193610 (PMC10366383; doi:10.3389/fphar.2023.1193610)
Supplement: Supplementary file 2 [file Table1.XLSX]

## Sheet: Sheet1
Table 1 Characteristics of included studies assessing the risk of pancreatic cancer in diabetic patients using hypoglycemic agents
Study，year	Region	Design	Time period	Hypoglycemic agents involved	On metformin		Not on metformin		Adjusted OR( 95% CI)	On sulfonylureas		Not on sulfonylureas		Adjusted OR( 95% CI)	On TZDs		Not on TZDs		Adjusted OR( 95% CI)	On insulin		Not on insulin		Adjusted OR( 95% CI)	Covariate adjustments
					PC	Total	PC	Total		PC	Total	PC	Total		PC	Total	PC	Total		PC	Total	PC	Total
Feola, 2022	Italy	Case-control study, population based	NR	Metformin	NR	NR	NR	NR	0.28 (0.08-0.93)	NR	NR	NR	NR	NR	NR	NR	NR	NR	NR	NR	NR	NR	NR	NR	age at diagnosis, sex, BMI, family history, alcohol use, smoking habits, comorbidities, obesity, hypertriglyceridemia, hypercholesterolemia, low HDL cholesterol, infammatory bowel diseases, celiac disease, and pancreatitis
Lai, 2019	Taiwan, China;	Case-control study, population based	2000-2013	Metformin	128	541	19	194	1.68 (0.84-3.34)	NR	NR	NR	NR	NR	NR	NR	NR	NR	NR	NR	NR	NR	NR	NR	Sex, age, other antidiabetic drugs use, comorbidities( alcohol related diseases, biliary stone, cardiovascular disease, chronic obstructive pulmonary disease, pancreatitis)
Lee, 2018	Korea	Cohort	2009-2012	Metformin, sulfonylurea, TZD, insulin	1839	688656	1076	277797	0.86 (0.77-0.96)	1286	375226	1629	591227	1.73 (1.57-1.91)	129	63725	2786	902728	0.82 (0.68-0.98)	8	1126	2907	965327	2.86 (1.43-5.74)	age, sex, chronic pancreatitis, acute pancreatitis, hepatitis B, hepatitis C, biliary disease, alcoholism, non-alcoholic fatty liver disease, income of lowest quartile, and place of residencenumber of different exposed anti-diabetic medications
Tseng, 2018	Taiwan, China;	Cohort	1999-2005	Metformin	13	12616	25	12616	0.492 (0.252-0.961)	NR	NR	NR	NR	NR	NR	NR	NR	NR	NR	NR	NR	NR	NR	NR	age, sex, occupation, living region, hypertension, dyslipidemia, obesity, nephropathy, eye disease, stroke, ischemic heart disease, peripheral arterial disease, chronic obstructive pulmonary disease, tobacco abuse, history of Helicobacter pylori infection, in sulin, sulfonylurea, meglitinide, acarbose, rosiglitazone, pioglitazone, angiotensin converting enzyme inhibitor/angiotensin receptor block…
Lewis, 2015	USA	Cohort	1997-2012	Metformin, sulfonylurea, TZDs, insulin	NR	NR	NR	NR	1.21 (1.02-1.43)	NR	NR	NR	NR	1.49 (1.22-1.81)	NR	38190	NR	198317	1.41 (1.16-1.71)	NR	NR	NR	NR	2.34 (1.97-2.78)	age, ever use of other diabetes medications, year of cohort entry, sex, race-ethnicity, income, current smoking, baseline HbA1c, diabetes duration, new diabetes diagnosis, creatinine and congestive heart failure
Lu, 2015	UK	Cohort	1996-2010	Metformin, sulfonylurea, TZDs, insulin	108	552	67	479	2.63 (1.99-3.46)	91	372	84	659	3.39 (2.54-4.54)	32	128	143	903	3.63 (2.33-5.68)	31	62	144	969	10.15 (5.95-17.32)	age, sex, body mass index, smoking, alcohol drinking, Townsend deprivation index and diabetes
Lin, 2015	Taiwan, China;	Cohort	2005-2010	Sulfonylurea, TZDs, insulin	NR	NR	NR	NR	NR	41	NR	5	NR	1.77(0.70-4.50)	6	NR	40	NR	0.71 (0.30-1.70)	NR	NR	NR	NR	1.91 (0.88-4.15)	sex, age, hypertension, dyslipidemia, obesity, gout, hepatitis B, hepatitis C, liver cirrhosis, and duration of ADT exposure
Walker, 2015	USA	Case-control study, clinic-based	2006-2011	Metformin, TZDs, insulin	53	113	28	57	0.81 (0.42-1.58)	NR	NR	NR	NR	NR	14	30	67	140	0.80 (0.35-1.86)	25	47	56	123	1.48 (0.74-2.99)	age, sex and other classes of diabetes drugs.
Funch, 2014	USA	Cohort	2010-2013	Metformin, sulfonylurea, TZDs	55	NR	NR	NR	0.81 (0.32-2.05)	32	NR	NR	NR	0.40 (0.15-1.06)	14	NR	NR	NR	0.49 (0.17-1.41)	NR	NR	NR	NR	NR	age, gender, healthcare utilization and Diabetes Complications and Severity Index
Chiu, 2013	Taiwan, China;	Cohort	2000-2007	Metformin, sulfonylurea, TZD, insulin	14	76	NR	NR	1.12 (0.63-2)	66	76	NR	NR	2.36 (1.21-4.61)	8	76	NR	NR	1.08 (0.52-2.25)	21	76	NR	NR	1.67 (1.00-2.79)	age, sex, and selected comorbidities
Capurso, 2013	Italy	Case-control study, hospital-based	2010-2011	Insulin	NR	NR	NR	NR	NR	NR	NR	NR	NR	NR	NR	NR	NR	NR	NR	19	390	4	390	6.03 (1.74 - 20.84)	age sex and selected covariates
AOR: adjusted odds ratio; CI: confidence interval; SU: sulfonylurea; TZDs: thiazolidinediones; NR: not reported; C-c study: case-control study; H. pylori: Helicobacter pylori.
